# Supplementary material for: Metabolic Pathways Affected in Patients Undergoing Hemodialysis and Their Relationship with Inflammation
Source: Int J Mol Sci. 2024 Aug 29;25(17):9364. doi: 10.3390/ijms25179364 (PMC11394964; doi:10.3390/ijms25179364)
Supplement: Supplementary file 1 [file ijms-25-09364-s001.zip]

Archive with 1 entries (1 files):
- ijms-3124186-supplementary.xlsx
