# Supplementary material for: Metabolic Pathways Affected in Patients Undergoing Hemodialysis and Their Relationship with Inflammation
Source: Int J Mol Sci. 2024 Aug 29;25(17):9364. doi: 10.3390/ijms25179364 (PMC11394964; doi:10.3390/ijms25179364)
Supplement: Supplementary file 1 [file ijms-25-09364-s001.zip › ijms-3124186-supplementary.xlsx]

## Sheet: Resulatdos_Basedatos
ID	paciente	grupo	Trimethylamine N-oxide	carnitine	N-Acetylcarnitine	betaine	L-Threonic acid	3-hydroxylbutyrate	Uric acid	2-Hydroxyvaleric acid	pyruvate	Myristic acid	Linoleic acid	Stearic acid	Glucose	Creatinine	Choline	Diethanolamine	glycine	Tiglic acid	4-Methylvaleric acid	Guanidoacetic acid	4-Guanidinobutanoic acid	O-phosphohomoserine	4-aminobutyrate	N-Methyltyramine	Urocanic acid	Suberic acid	3-Methoxytyramine	Serotonin	valine	Glycyl-L-proline	N-Acetyl-L-arginine	DL-Pipecolic acid	5-Methylcytosine	Triethanolamine	guanine	cytosine	5-Phenylvaleric acid	nicotinamide	xanthosine	cytidine	Shikimic acid	Tartaric acid	3-Hydroxyisovaleric acid	1-Methyl imidozolacetic Acid Hydrochloride	Homocarnosine	Mucic acid	S-adenosyl-L-homoCysteine
1	1	BASAL	18496322	178036640	70889792	33749156	14328000	10544021	16199613	11430744	37009988	33822508	252583472	246083152	82063048	125458600	18719610	1475579	213476	67830.1	6.11864e+06	1.56869e+06	210660	1432.79	1447524	3297.78	13137.5	124716	3371.52	32944.1	6.71235e+06	148432	1083036	2920730	51636.9	246671	10475.5	157739	237916	23120.5	2689.5	7029.13	15020.1	219138	610456	12872691	19316.3	21054.1	5852.85
4	2	BASAL	4.27428e+06	55952460	17280624	41513836	8930668	10448515	15130067	13996019	451040352	19498902	194510768	135277920	160055760	77878600	3507436	192968	23393.2	111658	12536741	305191	70145.2	1320.45	664770	3072.76	4654.97	415427	289.07	14971	7.53998e+06	20542	646340	393472	31919.7	36312.9	4197.68	123180	883404	25700	2048.72	655.01	18763.2	31432.9	1.14811e+06	375034	11973.6	8253.28	3917.21
7	3	BASAL	12297460	117157760	54212560	30576086	17377048	11469677	17796742	35988688	143921024	33540848	582736704	157167680	65762316	129850648	10272719	846699	30668	139443	11884643	616205	57573.5	353.09	929846	530.27	6542.48	357810	5191.55	37648.6	6.3799e+06	38477.8	999002	624505	34844.9	19195.5	6618.38	228317	506967	14342.1	13369.9	729.46	24977.9	30933.2	1.11412e+06	6918822	11171.7	22550.6	7544.78
10	4	BASAL	20382326	163856560	81247208	69656136	10879853	39868172	13451649	16146647	99337128	57020640	307001056	145697232	193613056	87222984	17362882	969807	137830	67583	5924250	691652	52760.8	3200.72	2.16532e+06	10079.6	9086.15	103218	27462.9	53339.6	15667036	42690.1	417396	646170	70395.5	38500.6	9619.46	126970	155384	13424	2672.01	2398.9	31680.4	7915.85	1.19416e+06	1678737	9803.01	13107.6	5116.28
13	5	BASAL	4.38073e+06	92290664	30889914	32440234	12785395	4051714	20759040	19191130	41999872	16440495	138846096	74301952	94074816	136478800	2834297	531662	27925.1	102545	10843115	479783	63615.3	1425.6	796062	3655.32	12638.3	297508	2989.67	8483.67	5324246	57434.8	579423	422909	33813	52928.2	3481.37	217023	1.56271e+06	0	6516.95	1474.36	14409.6	10241.5	557498	3005650	127854	19315.8	4133.57
16	6	BASAL	8440929	122767584	54899488	54591568	11852299	19200206	11934705	11383600	70856696	107476736	359739904	132077048	86146784	72121680	5.13902e+06	757374	75889.5	32951.1	9156097	621403	21749.3	1867.93	1.50384e+06	5709.87	9427.98	234194	26155.5	16008.5	5.44955e+06	33183.8	233129	226851	38107.1	29172.4	29565	113877	554044	19725.5	7315.77	1316.34	24493.5	151395	905670	410668	4886.13	14115.7	5420.4
19	7	BASAL	25172608	203409328	107917184	53749524	11671256	39228240	7214036	86685512	174806000	54873920	725446336	242314112	151318064	80826848	6.66184e+06	597948	40403.7	61135.1	6.09728e+06	712015	111111	979.58	879186	2470.38	10089.5	225193	4400.91	2803.81	6.5898e+06	28904.8	565447	1.01943e+06	61219.9	39049.4	2972.25	92624	97372.2	6753.78	37029.6	1955.81	34536.1	10841.5	0	3.17795e+06	1924.64	16434	5548.63
20	8	BASAL	22792312	242678832	77916256	100021928	10548149	3596296	8688788	27431730	87973080	30029290	268796544	120108728	74027928	101623064	30595658	2.33777e+06	164046	30393.5	4225858	1.41177e+06	189522	3257.07	1.96314e+06	6189.47	32140.8	143142	13457	25076.8	11146545	74898.6	748258	1768611	76922.5	196608	3725.91	70991.9	91118.6	1728.27	20259.7	3125.18	8714.87	2920.25	269376	3.61287e+06	90616.1	7511.22	5784.68
23	9	BASAL	10064656	125999352	42803180	46052556	11178233	6184064	12197163	19072088	64970068	27761414	259830160	136378752	79359968	119790248	2.47561e+06	730351	46955.8	77402.5	7.07439e+06	801751	105773	1480.29	728042	3342.83	17829.8	231277	1955.43	17912.1	9083955	79885.4	539576	546684	58437.5	247354	3114.92	162041	365235	6711.12	10647	1894.77	16519.2	16177.3	774617	6115432	225731	14441.1	3952.94
25	10	BASAL	16870760	131097240	39789764	53981740	10970760	7.59349e+06	10092185	12431808	78393144	27639368	147126768	134318688	75058880	115711208	9426627	1.30512e+06	110154	44437.1	7.08699e+06	1.21016e+06	180569	2246.97	1.04125e+06	7387.61	12711.4	175309	6543.55	15379	8.24629e+06	73447.6	451733	685102	77805.4	118192	9084.86	126532	397443	16465.3	13986.6	3232.64	29898.7	170494	572671	2918136	21168.6	15091.5	4706.33
28	11	BASAL	6884056	59461324	40969648	40367756	11665160	6110336	12812648	11705972	213464208	16920996	242070928	113031584	149425936	111512128	2.59218e+06	161150	18976.4	88656.7	11537323	171144	15544.5	936.56	391857	2836.79	8191.19	501326	2502.43	7291.21	2.69696e+06	60111.9	169541	300913	21942.6	49262.9	1748.72	198233	523645	11787.5	16726.7	854.24	20272.4	71271.5	1128566	4194596	49439.8	14861.8	2209.31
31	12	BASAL	15394559	215005360	69574904	92060008	7.19258e+06	1.93915e+06	8602928	16192131	95544424	9989349	55660916	44622608	97388000	104249208	21514850	1.68006e+06	144531	47363.5	5162954	2.67451e+06	112351	4162.36	1.6418e+06	6630.62	11610.2	109096	4225.82	29952.5	5.7436e+06	65234.2	990804	2242429	57499.8	168314	7648.05	82227	172880	4366.7	10288.5	753.25	16163	224633	415535	3014452	48794.8	10413.6	6671.95
34	13	BASAL	18549878	91132952	75856136	13248467	22257752	66349172	8988838	36122988	67447760	30776894	473314784	146272368	97328392	87407384	5868202	657402	32837.2	73247.5	9736523	443041	30722	1172.75	615014	13843.3	7132.95	280862	2886.96	6254.85	3.7602e+06	45958.9	174381	2.05002e+06	50586.7	17239.1	869.14	124659	272144	14872.5	31432.2	1383.26	33797.3	111870	418799	2.25117e+06	9151.59	42976.1	6967.47
37	14	BASAL	5.48057e+06	9799408	9052407	29080558	3262988	72374848	2.68624e+06	4475318	67192168	59121828	765403712	157579984	70108072	31979824	5543944	159132	28843.9	73377.6	11934387	193144	43300.4	790.39	170606	1643.11	2873.47	555582	453.37	4922.2	1.74237e+06	12996	45251.9	117038	23810.6	25156.9	0	45576.1	1.13089e+06	33036.2	6049.98	249.83	21431.3	95768.7	336072	557636	6294.98	12469.1	2958.89
38	15	BASAL	9118735	86925992	43957900	18799114	12570477	11464593	14369048	18781130	113547544	33981876	364040416	139482064	90809760	64173600	4396710	738061	55469.7	52700.2	9405113	858748	66218.7	2073.7	656483	2892.78	12677.9	307910	2635.69	70972.2	7.68037e+06	35678.7	605470	3.36172e+06	20352.7	120810	9048.17	93350.6	653631	16137.7	7417.99	1374.85	38924.6	528622	1.22285e+06	1.24083e+06	17765.5	38047.1	4026.6
41	16	BASAL	22648946	172075968	59289344	21150422	12677903	40838248	12696877	7637752	113500840	35967544	413928864	190549424	139987856	107427712	5.53845e+06	1579082	109657	59677.7	6573886	1.06577e+06	104445	2042.04	685839	3058.42	17950.7	177562	14217.1	4601.81	6138382	86752.7	355064	925018	43536.4	56582	13362.8	126274	1385626	14307.6	4414.8	1547.36	48770.7	642030	456069	3867151	53261	33790.7	4913.11
42	17	BASAL	24361242	134687600	71296920	22764650	16814102	59771556	8.20292e+06	9399741	57676452	34517228	244871936	181535120	196327168	116601752	13982989	938209	124865	41928.5	6.42909e+06	1.31697e+06	71555.6	2788.89	686375	4256.06	38730.1	163469	3081.69	4235.7	10788229	83560.8	596873	624353	41939.5	225016	3185.26	172318	168496	2569.99	21418.7	1196.74	38815.3	15595.5	986146	4.12347e+06	10262.8	33701.4	7504.37
45	18	BASAL	7219052	50435660	27407320	29736926	12395855	16659872	15147300	7313700	81776808	16387145	351097088	120694496	76179168	80630448	2.92089e+06	340157	16581.2	102732	10289841	290706	31767.5	1888.59	570871	2409.07	3529.93	450671	453.15	2675.96	1.87247e+06	21934.6	183741	235851	32140.6	20314	971.4	121397	670645	1653.9	1376.46	1150.24	23516.3	4617.36	479630	5.57506e+06	21438	30074.1	6838.54
48	19	BASAL	8.02958e+06	78003464	43067344	9766496	19019418	6.79624e+06	7.75972e+06	12631136	103588344	16363753	127097704	96338240	129588264	114561720	4.32313e+06	548662	31716.5	101699	10507831	409706	26195.1	615.07	441636	6418.33	10268.9	224348	586.92	9205.59	3.72496e+06	67289.2	374004	438723	25034.3	76496.6	3276.37	218276	704744	29053.5	4735.99	1828.3	35834.8	20433.5	616036	3181144	15458.1	125467	4931.99
51	20	BASAL	40648060	175002528	76690976	49552320	10658887	2.12386e+06	12280771	19715710	73689800	18127414	170599600	82186624	82664864	121193448	23645522	2542714	99258.8	34204.5	3.98735e+06	1.07298e+06	115514	3554.34	1.90413e+06	8110.52	16065.9	112716	6817.08	8806.49	6.08514e+06	67224.6	1.10611e+06	3.3993e+06	53246.9	82324.3	18372.6	125545	134481	2809.86	11829.1	1445.09	41555.2	82640.3	312376	2083014	20719.4	21112.8	6260.27
54	21	BASAL	16888090	195101952	86123736	32199850	5.84553e+06	25404960	10967616	19171402	50476876	63201396	379138144	141578304	64749684	112278168	18345720	2.82054e+06	112213	27139.3	3447844	1.01195e+06	38392.8	2460.32	2541025	22922.3	14140.6	60414.7	5180.57	12609.4	6400916	64318.8	1.26624e+06	743950	68117.4	494629	7672.63	70767.4	100502	10699.3	2933.15	624.46	19582.7	8594.89	392295	6.04682e+06	73517.2	14866.8	5932.98
57	22	BASAL	7.35305e+06	66350464	36055172	26426250	12237960	17189010	10609337	17090734	73160384	82900000	600215104	167278640	84016664	74707960	678653	305425	17124.7	91481.2	11461688	269508	28625.3	816.83	230305	541.61	4559.13	406886	1503.62	15696.9	3.17141e+06	11902.2	185822	96275.6	18806.2	30724.1	4744.42	93443	493847	11492.9	8683.95	428	13811.8	31900.9	921643	3463303	12121.7	14636.1	2530.84
60	23	BASAL	14174923	116038648	52346172	34022848	6.25181e+06	7338264	14795531	19700594	72165592	37159184	441435648	195573680	97146920	85853576	4503390	701400	62713.5	54717.7	7.73111e+06	638281	37240.9	1865.99	837315	2340.98	23418.1	279508	2569.16	16024.9	4159963	94435.1	288438	426822	50998.8	115392	7007.84	99797.6	356955	308614	3675.07	655.34	7353.42	7696.04	528368	2440943	28551.9	8075.65	4479.72
63	24	BASAL	11150643	152401984	54507488	27651626	8904391	4323572	11243760	14932956	230936656	12337812	359130880	112008040	133047880	80164040	11431960	1.15905e+06	107904	47833.6	7314864	1.26553e+06	63097.6	2519.18	1649371	5292.65	28999	175989	14702.1	4073.59	5.36297e+06	38233.9	755261	878273	85581.8	104711	2867.62	101328	244970	9887.21	4260.48	1250.32	10805.2	12902	292675	2372950	54715.5	31058.9	4750.44
66	25	BASAL	36019084	238296208	63142236	72866280	6.14467e+06	2.78843e+06	10141471	11304061	71565240	5.38058e+06	48353500	43498496	60658844	105622456	28319334	2.99321e+06	147324	47251	2.68752e+06	1.5939e+06	126049	3814.82	1.81872e+06	4685.91	33617.2	155690	8359.75	54620.6	9373960	41230.6	689091	729376	95018	49214.9	16652.9	82124.2	73604.5	13031.3	1870.05	1333.07	22285.2	18281.8	346371	3.24548e+06	11727.5	10973.2	3683.97
69	26	BASAL	4.64154e+06	59741444	47992116	20331034	17115550	7.77199e+06	9633519	15478141	201667584	45336596	591955904	152079744	108931768	85306848	788972	347971	18179.5	114087	9356151	361163	25571.6	407.39	533715	1719.72	4209.05	349994	5829.17	4479.84	1.80675e+06	65541.7	507092	323251	24873.3	15303.9	4929.88	118586	304578	24202.9	16923.4	1789.27	34521.9	56251.9	676508	2.1721e+06	6445.88	11866.2	4591.44
72	27	BASAL	4.99342e+06	77808624	25106402	9718515	9600223	6.39594e+06	12001440	7048718	227403776	33591892	143715120	102229576	142210832	67601544	1.21815e+06	187525	26150.6	103637	9902646	136376	14419.2	346.64	491281	1017.93	6069.23	264914	9817.99	2964.36	3.3401e+06	21519.1	605499	93600.5	27629.8	38223.3	7397.69	146109	698615	18251.6	1733.28	252.03	18123.9	41463.7	936403	749969	4130.94	13264.4	3134.69
75	28	BASAL	5.60561e+06	43616032	19293842	10513657	8.21374e+06	2.39982e+06	6.1594e+06	10902653	47261756	36799192	162780144	92339016	40788468	66318388	1.26595e+06	375285	18501.4	50241.3	10453567	123518	20958.9	722.78	191958	1993.62	2957.74	222520	7886.56	9675.1	1.69634e+06	12209.9	154970	78634.5	10067.2	24585.2	6740.27	68272.2	570541	6970.59	732.54	674.56	10536.6	2668.34	348419	701103	4011.91	12720.7	2881.96
78	29	BASAL	9751809	53380292	28178194	25276154	18824950	30028432	12604880	24561338	44225756	40427828	387037280	165899920	73985280	97618112	1173849	599709	20362.3	65028.9	10492989	459986	13094.5	305.73	624390	4035.06	2180.2	420870	2188.45	21259.1	2.14561e+06	45867.6	199861	272130	33268.4	12555.6	3472.03	178302	447075	3189.6	1584.02	2221.53	31381.1	76772.4	622141	2.43409e+06	6281.2	23946	4780.94
81	30	BASAL	12920548	122680552	67108888	34361320	14427144	2871664	10114265	28705408	240472720	4868723	86263256	49692176	110581800	94709952	9475993	1.11445e+06	17508.8	105194	5.42955e+06	152508	162722	910.34	1.94111e+06	1167.1	61125.1	133022	11828	1228.58	4.21619e+06	48658.6	166921	500814	43611.5	25706.9	9235.27	144993	216861	22778.5	4928.23	1559.85	17145.5	8516.49	3258248	3.6351e+06	8878.55	17374.2	2816.55
84	31	BASAL	11066983	57225280	22130234	21132622	12044189	4043272	9967433	52314588	119153096	4.21371e+06	36480756	25971488	108444776	70175352	601019	223761	28640.1	69891.2	9725573	246228	25209.9	988.68	352534	2858.37	4553.45	285062	7078.15	5673.84	1.55841e+06	9524.61	177067	385754	23088.7	55709.1	1795.07	116168	677930	6777.75	1874.3	1128.97	188168	47852.9	843680	1.46778e+06	58092.4	9361	2810.72
85	32	BASAL	6219842	81673160	34077564	18122742	8.18893e+06	5559272	8954757	19904754	154795536	33862336	331395680	157241248	73359896	85012840	2.81451e+06	707578	22090.1	45486	7.8341e+06	332340	50627.1	1524.06	216004	2615.62	4282.52	212475	1357.58	13571	3.77973e+06	38789.4	214759	392128	16604.5	68757.3	10330.7	104075	606444	4558.83	4081.59	25913	16621	25625.1	889737	893312	1983.92	15810.9	3698.95
88	33	BASAL	4.47571e+06	83145200	35992188	42463780	14526816	3.88256e+06	6074246	26445706	153368720	7935340	105961752	67050620	138894800	85296432	5076202	264625	20576.6	87452.9	11706708	147416	26591.5	0	709543	1519.02	12687	410971	9411.19	8261.99	2735783	159941	473248	316391	17337.2	34742.4	1038.44	162368	677581	2998.14	39408	1077.19	44467.9	6693.81	1.68914e+06	1.0936e+06	20439.3	20861.4	3540.05
91	34	BASAL	11411892	149076016	117240920	17808824	15202936	5478014	14411005	30278176	189955184	22761502	385484512	88120056	96148480	64372604	1.68898e+06	603656	13022.7	53796.8	8.32294e+06	96362.5	147469	414.3	541794	1850.24	7465.06	263792	2297.09	12191.2	2.74106e+06	49884.5	78659.9	405739	18816.1	28121	3646.99	75429.7	430416	5894.49	4288.46	3417.03	38403.9	17250.3	1714831	1.81778e+06	80061.7	12158	1392.19
94	35	BASAL	14917269	77035696	34389428	24401856	9520757	10071631	12411336	51746612	71980856	26883498	299815072	110417240	63558676	100491560	6692400	914174	37522.1	78350.4	8.27575e+06	365398	21557.1	684.11	2.56133e+06	2674.76	1760.33	161934	1620.64	13194.4	3.63812e+06	15003.2	207545	1.42794e+06	48818.4	25797.3	2125.78	153771	519987	3781.26	2514.03	427.57	18439.8	200616	648683	2.16187e+06	15366	10772	3993.28
97	36	BASAL	8017088	98512704	36541488	25712630	11344137	10944106	12463211	20451112	44619224	20421484	208680384	107677672	80696096	103816800	5.32057e+06	1.30402e+06	91279.2	136398	18953052	869917	104449	612.44	732898	5909.42	10188.2	167425	5621.83	19617.1	3252504	15684.7	674754	425768	40319.8	253907	12516.8	132924	35501.5	17266.9	5414.35	1767.49	25850	48170.8	835907	1.31347e+06	9617.12	19490.9	4602.45
99	37	BASAL	5095190	109885920	67482440	31825854	11370280	29550528	20711344	40832612	231476816	43769828	702901568	162178352	103018344	99290976	4.42777e+06	1.05716e+06	136631	61931.2	22694774	768131	21871.2	2802.32	900846	2533.62	7750.32	169523	8345.36	12892	3.88189e+06	18989.3	629481	301145	38880.5	15538	7786	148827	25502	20537.3	4655.65	3447.66	24439.3	84516.2	648755	1.94422e+06	13318.2	14750.7	6015.41
102	38	BASAL	30180902	181324304	44087456	41389680	8323200	3.71123e+06	16687636	7.44695e+06	90845344	45011808	266812912	88610624	115229528	70987032	17656032	2.48647e+06	172744	16164.5	6.52031e+06	1.02052e+06	81999.3	3810.95	2671870	3074.42	77622.3	89135.8	12310.2	7334.12	7.87566e+06	216959	461510	420583	67706.2	48054	4443.59	51260.7	20398.2	5812.79	2556.78	1580.21	16322.6	2744.54	306883	2.53591e+06	44291.4	8273.23	3365.52
105	39	BASAL	45459756	221860912	73862488	58062996	5937126	10321561	10251087	26579784	98127448	37684012	192875648	116908632	67570264	82141344	13355507	1.43046e+06	274524	31514.1	8427377	1.20049e+06	69191.2	3937.99	2.6516e+06	3409.41	24480.1	73554.4	9652.82	10025.6	8975228	38281.3	753957	1.20282e+06	47007.9	48420.7	10353	82845.9	32619.2	9265.59	3240.06	749.48	10392	2735.93	781402	2.21915e+06	24895.1	10696.9	3489.15
106	40	BASAL	31034864	196150576	65424224	89734440	7.80176e+06	8608735	11510717	11969799	87688728	24072816	174619232	102286176	91449480	103281576	21482034	1.76989e+06	81365.5	29426.4	9943663	1.28526e+06	281950	4327.6	1.02363e+06	5003.13	12914	117938	5333.01	4031.25	9212201	280997	1.03169e+06	561709	67057.4	50095.6	21925	98207.4	38203.9	13769.4	9985.91	903.3	35021.3	349798	496408	3.01669e+06	18497.9	14541.6	5932.19
109	41	BASAL	7554040	88977472	65918788	15268555	12751233	62089088	8253328	9727699	44902656	77600840	648520768	192967296	101279640	79396672	2.17061e+06	825015	32718	110021	21845140	330040	22449.2	2300.38	430464	2508.87	8814.62	132398	6132.4	7172.08	5.39524e+06	62949.1	282792	174180	44799.4	24264.8	4199.25	105232	32299.7	11274.2	5540.34	1153.11	26380.4	566809	762495	1.21205e+06	10792.2	105684	3714.84
112	42	BASAL	8.35433e+06	154110656	48473008	46410292	20194366	3.36749e+06	13740175	33089144	177745600	20287980	134808656	84391344	122458176	100933960	3.77963e+06	629496	43311.4	40698.5	21839632	783291	49209.6	1292.01	653779	3148.08	6672.89	145851	2495.93	27877.9	3.05705e+06	69682.2	419919	353160	20457.9	272894	15893.3	221299	30155.4	5168.48	9217.96	2084.1	17254.1	13068.9	879103	1975088	4236.97	12810.9	7013.63
115	43	BASAL	63951436	182717232	63415040	67060036	7716974	7753300	8399699	7337828	86072128	20502048	284233728	102575704	95609368	92703912	22242294	2.67723e+06	107531	22726	10518225	493046	63887.6	782.78	1.80031e+06	11184.5	15049.9	85926.2	3529.8	65465.1	10024791	156100	799845	602212	53363	28971.3	8128.51	65600.4	30842.4	31624.9	7970.06	1783.27	23104.5	12032.7	792569	2.08696e+06	5991.56	12163.8	5423.08
118	44	BASAL	11301609	97735368	57409356	60009492	14473793	62602608	14578853	62797492	202782464	24672384	449380256	156339248	140108656	101422272	4.69544e+06	341411	57710.8	31947.9	20618216	371270	33088.9	2308.16	1195264	6363.38	4409.06	184249	13064.4	9339.82	6.8285e+06	23095	267946	228786	52682.6	26425.3	10033.8	157605	22872.4	3704.28	2730.47	683.8	14179.4	437741	516201	3.24949e+06	18919.8	30345.1	7224.14
119	45	BASAL	6847568	56730284	24034512	40445196	21160672	3.40178e+06	12526995	21144462	157764144	57895680	356644288	107111680	60120164	110210968	2.00837e+06	573190	12662.8	68373.9	21620696	229368	16839.5	827.25	642577	2197.89	4603.45	200051	3188.97	8707.46	1.77829e+06	12145.4	137348	305836	20004.3	47574.9	6897.81	197980	27110.6	10151.6	7740.12	1434.34	28186.5	5993.23	809647	3.26708e+06	19675.5	17813.5	3945.12
121	46	BASAL	8.21609e+06	74760512	42332516	46002272	16334165	9367450	11601525	9227767	106427392	29479854	168860656	120607784	117762072	100599360	4350640	392120	39452.6	163076	28989822	615951	43976.8	1631.92	724857	9841.29	4150.87	195443	13046.7	4627.73	3.22842e+06	20694.4	171941	334644	22619.9	13233.5	12390	149521	44727.9	15864.2	3404.13	2283.86	17276.2	29885.9	351324	908768	30051.9	22262	4672.91
124	47	BASAL	7.24535e+06	79613064	39056268	21018554	18656282	5.74309e+06	7.05186e+06	50415936	169675776	18216818	208451200	116031688	95098344	45319220	1276752	243397	32425.2	52776.4	28466770	305163	31839.5	2068.62	551190	2808.92	2818.21	195762	4813.84	2298.27	1.82292e+06	18382.1	103183	511567	21188.1	13287.1	11144.5	78196.6	27902.6	24122.9	25184.4	2023.79	26926.1	3027.64	629737	1.36599e+06	8522.88	24375.1	5677.44
125	48	BASAL	31269850	250332592	121601336	47837292	6.34517e+06	25995888	7031372	22840954	62480608	21697992	329875552	151922240	72299416	89522376	14423544	2.02709e+06	102071	16474.7	9462855	1.11384e+06	155295	2846.47	1781423	2948.66	16221.6	80605.6	1109.12	29897.6	6.24001e+06	39500.2	779506	2.2386e+06	65375.3	44737.9	14588.9	80271.5	29497.1	13019.5	12062.4	1578.2	17838.7	8316.96	868362	7894332	41017.1	9841.71	3182.95
128	49	BASAL	3.72014e+06	62770484	45736492	32005242	12308308	103104232	19194422	10793017	57200224	55952052	406824480	127583712	85297832	84272200	1587641	362719	24614.3	63615.1	28714240	292627	11964.4	852.12	451721	2499.02	4896.52	228623	2913	4153.9	2.39656e+06	10363.1	122295	208472	26814.8	16536.8	1369.12	108784	38052	6595.97	8293.03	1057.26	18601.6	5877.27	739912	958271	51786.8	15555.4	2654.98
131	50	BASAL	7.27978e+06	112279104	50233100	29326182	10694116	26281680	9024785	32346656	67962568	49964868	427419648	161868720	81750368	95505528	3.14626e+06	865161	78527.1	79815.1	20805942	568852	80868.1	2105.7	610867	6362.35	8769	119411	1563.76	10562.3	4064680	23984.4	531687	715464	35917.6	26632	12999.7	146948	39452.2	3983.32	39730.9	2119.07	14560.7	19533.6	1.66754e+06	1.14982e+06	8267.72	15727.5	4033.52
3	1	POST	4.09138e+06	19845578	13857389	49818596	1.98877e+06	99752472	1.98137e+06	5.45233e+06	39279140	68154144	480779776	163725104	80676008	30684680	7948150	205129	92395.5	64255.2	8311766	439707	67150	2103.56	253823	2567.42	8479.36	286967	2566.23	8746.72	3.69178e+06	6618.6	65048.9	184438	36094.3	59218.1	653.32	16641	538501	4978.04	1894.82	295.63	7159.89	3920.14	442207	1587771	5891.54	2094.33	2711.48
6	2	POST	2.21563e+06	27715958	12846797	34350172	2.04355e+06	26015446	4.79588e+06	3.72264e+06	97024856	70048320	535180704	178005360	73817376	40102540	2952014	114448	33698.8	138626	11401835	343694	168200	1599.39	325793	1918.59	5070.73	618584	1258.46	16233	3722014	10176.3	148572	201080	29832.3	16074.8	2274.1	52562.9	517658	10161.6	2002.21	423.77	7787.1	4195.97	324305	160186	6859.91	9659.86	2586.24
9	3	POST	3501286	19438574	10595219	21628200	5252728	20203010	4.45225e+06	12364675	58260112	81196392	856232448	212433152	70323576	62669140	3.21214e+06	151179	17645.7	124051	10621403	266372	85953.6	1168.17	321603	1531.76	3713.71	297663	4343.81	15598.5	2306133	6032.01	113766	163855	42279.4	9241.37	2415.7	94340.5	471614	30553.7	6727.46	292.16	6187.47	12385.9	400071	913315	4310.56	5923.62	1906.29
12	4	POST	3.09082e+06	37774048	7.33154e+06	48061056	1.78978e+06	2119234	1.80405e+06	1.60066e+06	112796544	35556292	307357184	110165256	69016168	16396528	4.99399e+06	189696	116170	150607	8866074	369778	49181.5	2087.72	300570	330.75	3970.73	298697	2014.27	9857.83	3.18349e+06	4818.86	62910.4	238468	37414.3	27483.1	2789.3	23855.8	371283	16713.1	1941.85	309.65	7789.54	21426.4	271679	187319	5567.13	2373.24	2618.43
15	5	POST	4.93897e+06	34168332	23751150	56444940	4.07625e+06	74815488	8183084	13701212	105915640	65238004	635620928	183117760	69563928	79082456	3269075	376555	39864.4	84267.4	9851861	559596	113033	1359.09	797407	6218.88	12437.2	502594	3688.44	10971.4	5.38395e+06	18640.5	168996	318836	45677.3	39008.3	4670.62	123339	556125	22866.2	4796.72	501.86	11138	3777.68	343182	1.63287e+06	8344.35	13051	4163.7
18	6	POST	10638772	11309373	14121663	42338308	2.62744e+06	95450840	2.38015e+06	3.01015e+06	95611816	130880872	497484128	169312976	75360824	26318262	2.19026e+06	233400	30135	104009	11380095	280269	32401	1456.23	126028	1947.56	6342.42	741468	4251.42	5810.34	1789454	5338.59	18140	73573.4	25307.6	36613.6	5002.34	39496.7	1.59798e+06	786.07	1558.16	349.38	7164.16	31683.9	243647	166608	1289.18	2874.49	3784.58
22	8	POST	9431108	54294556	19635482	74302552	1.6235e+06	18397758	2.67813e+06	5.97246e+06	67391464	72625768	655767360	173638368	70841928	37408988	13455040	524309	108601	79499.7	5.14905e+06	885786	1.06198e+06	3340.1	559844	6335.96	25795.3	177420	3032.79	14593.4	9130083	131840	210840	554584	77507	86998.9	3154.07	39698.3	272298	24709.6	2771.19	536.08	7706.27	34467.7	228849	775891	38623.4	6087.3	3784.2
27	10	POST	6.52804e+06	51735636	17641438	55731348	2397897	49355764	2.69504e+06	3721394	36245316	87029120	437201760	210401872	74356632	51473584	10499873	493405	113778	37759.8	5.79933e+06	775790	317241	4883.7	414764	5286.61	7181.44	242683	3526	11858.2	4.12078e+06	15499.4	144344	327296	69872.2	214729	6478.56	49586.8	218933	5393.29	5949.23	1021.61	5972.08	38630.2	254458	672767	10518.2	2873.11	5621.79
30	11	POST	2.79013e+06	30945294	13055809	46738848	2229531	26080904	3.00263e+06	5.25556e+06	43858332	33967820	473154656	138130304	68297360	49301844	1.62343e+06	197480	27575.6	85918.1	11804387	229921	42386.1	1429.2	206954	3047.94	7368.38	581790	3203.58	7172.22	1.96619e+06	10420.5	53844.7	156484	23563.5	35989.9	3805.79	70432	1.03818e+06	24060.2	8965.8	1185.2	9759.35	13002.5	411321	1.23806e+06	6888.49	2229.57	2341.86
33	12	POST	4785567	26621402	15157799	49298180	2454805	23520494	2357873	4.19595e+06	49833808	71414464	542080960	294072480	76244968	39179564	3.65058e+06	122916	53020.6	117847	11056345	523654	52274.5	1781.15	275757	3016.28	8251.63	580728	509.2	11521.5	4.19108e+06	22569.6	93546.2	422498	25430.9	283698	502.69	40109.3	540483	17458.2	4558.19	322.29	8046.06	106812	329522	437392	41148.2	9956.82	2599.06
36	13	POST	31223910	71903640	32578234	58492192	19220184	8391841	9104487	27492974	185221824	8.26072e+06	223952912	109583808	131950144	115798296	18729132	1.12932e+06	70921.8	99920.9	6.78099e+06	624368	174967	1023.31	1.50271e+06	6549.1	18406.6	225214	1526.89	6469.18	7.38033e+06	322832	401740	815736	67313.2	57755.1	912.9	157675	315228	33240.6	32068.1	1320.81	46569.4	5.32426e+06	753077	3873150	66031.4	53390.3	8853
40	15	POST	10303083	48433036	30986278	52120340	7756416	78358744	6.22021e+06	10687112	64029036	63210464	517882784	234188368	185633408	46504772	4.84997e+06	256430	42454.9	88220.1	7733952	798416	56477.4	2399.95	588159	2654.84	11883.9	172675	10138.6	1046.88	6.24098e+06	42170	329242	519884	31727.7	42560.5	62671.4	69107.3	419954	75675.8	2494.64	1785.07	15016.1	3.20292e+06	862999	448037	6722.87	14070.1	6483.72
44	17	POST	15440456	30920056	21236158	43719640	2750133	38000744	2.41601e+06	3175146	50137476	125182536	708516032	264147152	87781064	32895958	6956416	358470	128535	81858.2	7.09401e+06	716119	90933.7	2697.17	254846	4935.32	19856.2	338894	7318.81	2947.73	3.47998e+06	32977.2	57908.3	645314	39600.8	59880.3	1377.05	35023.5	441129	10641.8	1542.11	498.27	14070.5	26557	253488	927304	1150.11	7275.1	4317.96
47	18	POST	8274564	31014234	14101084	17951186	6.26867e+06	10392547	2631282	6999262	187867456	114763968	712707648	178582368	86050024	51402272	3.16498e+06	307197	64160.3	38494.4	10402299	385157	101228	1944.68	213608	20736.5	6198.09	400840	7615.7	13847.6	3008856	31890.5	130113	238298	37156.3	67888.7	2524.98	69822.9	441608	22740.8	6940.35	1068.55	16579.4	40779.2	234745	1.37416e+06	1683.06	17602.8	5458.69
50	19	POST	4894626	14959381	7.06995e+06	34160636	3.06475e+06	22191714	2.66875e+06	2.67697e+06	38528572	59704212	453100288	131654632	65108796	27706208	1.65449e+06	140094	29476.7	63676.7	11380521	274151	77956.1	1506.57	213366	5594.33	8422.94	598556	697.93	4679.87	1.31014e+06	7017.32	40044.1	115757	24831.6	32978.5	562.48	40282.7	635850	2894.97	1155.51	1402.18	6809.8	31369.6	209040	1.12117e+06	4519.48	6961.49	3736.03
53	20	POST	10982724	63058464	23999174	66554768	1.54729e+06	18359876	2.11624e+06	5.3058e+06	59910348	60327856	599918912	127533208	69329128	29435144	20295322	677603	95654.4	36945.5	4081694	403250	424221	1427.41	714105	3919.55	10248.9	129470	2370.82	10209.5	3.82328e+06	17760	353887	277684	56836.7	51083.8	301.93	27504.3	166596	10828.8	4430.7	512.29	14507.5	27858	93903.8	260912	3578.68	2968.44	4466.54
56	21	POST	3.43358e+06	12026459	11984981	35681196	1.63169e+06	51246432	1.71284e+06	4.57376e+06	53437920	64741516	415718016	199549904	56198708	24520722	1709836	192707	44988.5	50780	8.31311e+06	384315	86178.4	2330.13	406451	1461.78	5744.56	476398	4766.93	2461.63	2.26835e+06	5976.67	73578.5	93900.5	40766	637934	1036.1	35656.8	351453	6867.8	1196.42	448.43	10033.4	34435.9	131505	546676	2230.18	4074.24	1517.21
59	22	POST	1.86592e+06	22904992	16645080	44669120	2.66935e+06	50095916	1.52409e+06	1.44091e+06	58818224	101966824	739714752	178173664	77349032	20423506	1685948	226491	56891.2	84525.8	7.47568e+06	471949	107033	2055.69	132439	1148.83	9899.01	371212	3667.8	13635.9	2766544	6736.12	63336.2	95322.5	28493.7	56336.2	2025.48	22540.9	323548	14639.2	2088.52	311.86	7742	43266.8	224698	721572	1812.8	7067.75	1794.19
62	23	POST	3.45212e+06	24658494	17816588	52052732	1.03178e+06	40860668	1.29553e+06	2.70216e+06	39885156	46186144	771218624	234481024	44527636	16951458	17952614	226534	123381	78574.1	8081092	583009	106640	2379.45	173574	2204.45	5966.6	346982	1574.71	4991.13	3.82661e+06	49097.1	74160.8	87104	66788.5	36544.5	596.62	27228.9	425303	55207.9	7454.77	742.11	8473.72	5934.89	193912	371639	270.03	5800.56	1645.19
65	24	POST	4.63843e+06	20880904	16261872	19568598	2829698	47319264	2.10623e+06	2.61248e+06	42529048	91481480	704930240	230801008	71038200	27298206	2.24213e+06	224447	31833.1	50746.4	12691279	247462	50896.9	1503.5	167745	302.22	7323	367589	2483.72	2513.47	2.10596e+06	3270.81	96306	205847	31953.2	20751.6	217.96	38056	601614	3994.97	2442.53	13016.2	5784.89	20343.3	228324	893614	1313.26	16774.1	2014.84
68	25	POST	2.37354e+06	30439128	22466250	60078304	1.52029e+06	45341020	2.05428e+06	6.27973e+06	22586010	125757208	616210176	212960240	55872272	41272364	4.33187e+06	322212	55087.9	68517.8	7.45746e+06	375695	73256.1	2626.62	349311	2506.55	7315.76	263898	2975.09	27264.8	3.58899e+06	5616.89	134227	180066	53707.2	21950.7	2419.49	50067.9	241722	2749.08	2009.22	504.81	5682.21	26425.8	366262	730153	5946.03	5574.76	2329.23
71	26	POST	4782739	40531068	19422514	72122680	1.523e+06	37279376	1.56861e+06	3.17381e+06	82807480	191392656	739220928	198689872	74083528	22870632	11647175	500658	183036	84170.6	6.25622e+06	1328056	374851	4395.51	580928	2401.59	25616	190665	3085.19	34762.4	4333018	27114	411208	322773	50130.1	103234	2508.86	19864.9	362466	2312.61	2572.05	341.02	7828.69	2745.61	185497	227576	6185.26	3021.83	3678.3
74	27	POST	15243003	36251240	23018070	37714128	898363	25199896	754359	2639487	37749592	63245804	616220480	155436064	56005436	18330686	14034336	562194	152026	23696.8	3277282	526608	115336	5818.47	278082	3089.88	9128.34	57302.3	7579.12	3402.17	4172434	8825.29	210782	113578	40082.2	30375.3	542.76	15320.9	83071.1	1056.77	1286.08	0	6812.1	3245.67	71967.3	347621	2174.29	1479.03	2471.87
77	28	POST	2360721	23772922	13187923	36746044	2.28827e+06	47282304	1.78256e+06	2.91601e+06	43071728	83664952	434331904	187861360	65642432	34996780	2.22356e+06	144813	46026.2	68650	10359025	609862	95594	1535.57	138613	4933.54	3420.57	459256	2645.31	13376.6	1.64002e+06	5494.5	52354.6	114063	23254.8	16705.7	1178.24	51520.7	458008	18780.3	1226	178.93	12678	4023.13	197976	476962	2113.41	1661.55	2513.13
80	29	POST	14851824	43940484	20226048	51439284	4.67604e+06	16968918	3.48723e+06	4.8194e+06	63338656	126557088	635194880	212275472	69121512	39744060	6.10448e+06	567876	71488.3	38460.6	5976656	764142	85697.8	1860.03	466824	6591.03	4790.82	287705	1671.82	15268.7	3.47917e+06	32065.4	192945	280808	44075.7	29633.1	276.16	32452.7	206709	12430.9	2577.73	432.38	38468.8	198678	148875	958579	2255.57	9538.14	4071.85
83	30	POST	5.13852e+06	22345070	13757408	48280332	2476030	22713616	1.48679e+06	4.33696e+06	83673160	45227572	504795168	208001856	53498240	23610570	7802504	540887	46149.1	37710	4.96576e+06	317384	68270.6	1963.66	866438	6549.58	7278.25	269861	1009.6	23446.5	2.0077e+06	18827.6	46704.4	108810	58500.6	35955.9	402.8	55444	165147	5193.32	4645.95	250.24	4973.99	10644.8	110173	341977	14415.9	10089.6	2895.32
87	32	POST	4.88518e+06	28689480	25448078	44284980	1.20378e+06	39970684	1.16496e+06	3676444	37439968	60501652	485785216	194758768	71483480	26526704	6.5275e+06	355770	68864.8	42765.9	3911756	357041	124822	2541.06	275428	4649.11	8406.29	175492	3619.49	19508.7	3.79397e+06	16051.5	68867.6	202346	43935.5	42438.8	6376.65	34826.2	126555	12220	1954.01	1070.16	13128.4	16623	246951	807601	1420.33	4923.82	1921.13
90	33	POST	12860497	32171418	16971210	46899940	890126	54288736	616607	3482228	48216224	47960836	424634784	139918272	53299968	28419742	25458678	361490	177291	17647	2.96261e+06	645692	126289	3235	967670	3212.04	15132.4	93985.6	1010.35	24321.8	4389730	7669.8	58320.5	776087	65460.6	92787.7	1475.43	30804.4	97242.1	913	1726.41	476.64	9293.5	12269.4	138017	968851	6092.95	1598.63	1270.19
93	34	POST	13594351	42126372	26638768	73900128	2.71473e+06	36242868	1.61065e+06	6.8292e+06	83455232	52879796	884191680	178977424	71997632	39788640	21908912	851905	181274	25930.3	3.98322e+06	880461	145317	6342.41	993379	6009.22	17381.2	98824.4	2536.18	1725.07	4649687	31007.5	110798	202601	70396.4	38450.8	5433.9	50144.5	133259	5078.19	0	453.31	10815.2	30588.2	176773	1158974	12526	2958.38	5815.56
96	35	POST	2.34711e+06	7192406	4.89999e+06	18900948	876384	42449984	808838	3643197	42493260	32115142	333626400	121911936	36315820	16618333	1.16838e+06	53924.4	19389	88691	8514377	109963	24715.2	1367.83	161452	974.28	1825.31	373097	1072.97	7257.9	1.19862e+06	1637.99	12099.8	151365	19409.5	22992	298.39	27740.9	2.96337e+06	4963.22	841	0	11559.1	18329.6	154240	352116	1055.58	7476.62	1121.92
101	37	POST	9617387	53701092	41630348	35945792	2.22318e+06	125034408	4282974	10706658	38888044	37045844	565488384	217958672	69709456	70411040	9656621	1.06926e+06	170028	33550.2	8869166	1.04864e+06	86593.4	3907.97	653509	8058.57	5373.56	62606.3	7904.11	27328.1	4.03944e+06	12006.6	371821	297354	41856.7	28604.5	3612.66	75663	10680.5	2346.74	1432.78	600.56	7564.42	3243.77	223525	1465584	7081.68	4334.14	6607.25
104	38	POST	2.69914e+06	26125370	24160992	31199734	1.94041e+06	43256620	1.98804e+06	1.89948e+06	48185740	58527692	676214336	217834240	72516256	19795988	2.16698e+06	170635	24506.1	91387.7	23088496	158552	31129.1	1491.92	125913	845.7	3126.71	326993	2728.16	1422.6	1.63048e+06	8210.47	29038.7	39726.7	31394	25544	0	34872.3	18117.4	23693	1026.39	12379.9	5860.41	14647.5	234251	192607	817.79	9971.62	1991.62
108	40	POST	1.02606e+06	9498533	6822166	33057056	1.31053e+06	23577290	1.71916e+06	2.94282e+06	26822576	42564836	291375168	205980800	58897632	19380634	2.69241e+06	93405.9	11109	74997.6	23285398	108840	43165.7	1355.21	78811.3	1598.21	1247.77	210783	976.13	1976.1	871730	3378.99	20286.8	58675.7	14070.4	15762.2	751.08	24131.6	26508.9	8772.11	1069.92	0	7643.92	11353.6	233802	202180	1366.9	0	2053.24
111	41	POST	3351394	21613364	10726507	45834740	1897405	8.12401e+06	1.95283e+06	2965662	70900408	202264272	552834112	185301968	55283696	21803694	7.22423e+06	310806	65175.3	52565.8	19185360	214373	228912	2637.16	267523	2592.56	7200.52	234344	9749.44	8649.43	3020014	20336.9	132714	92532.1	32164.6	24909.6	728.25	32367	24409.8	22484.2	5170.13	2424.84	11473.5	5320.01	187698	699274	6084.26	2553.2	1750.32
114	42	POST	7985968	47102724	23819214	75943432	1.23745e+06	65630240	1.39396e+06	2031780	55420180	67975352	556315008	214808400	78586464	23272152	12042415	268676	129029	36323.9	15533473	1.10254e+06	180360	3831.66	391261	1977.72	7643.87	150338	2173.99	22279.8	3.02834e+06	15722.4	104788	238948	32130.6	131290	4371.78	22422.8	15247.6	7669.92	1333.25	348.72	13977.3	1590.81	303742	226321	2659.82	3056.3	1793.4
117	43	POST	3.65074e+06	132675808	74453040	36013820	1701311	10472375	2.48912e+06	2170571	60444612	24747174	305228512	139109264	63271372	17733656	2.96475e+06	213602	69912	77089.6	30108224	331090	43849.6	1341.84	224332	4196.15	7235.34	433470	1734.75	13460.1	3.27849e+06	32658.1	51909.2	129532	28909.6	47271.1	1315.11	11657.1	28317	16171.6	996.93	439.13	5238.35	4925.89	329077	133103	958.8	9469.26	1034.62
123	46	POST	1774116	8.32808e+06	12318061	42452624	1.96073e+06	83281736	1.27419e+06	2.35852e+06	68335928	145601552	322714432	192259664	55270148	22890288	3.08372e+06	202092	28270.6	27738	20335996	351492	92494.1	1000.09	174954	5470.24	6771.1	253151	3197.71	2033.26	1.72402e+06	4015.85	30546.9	60950.8	30385.1	19164.2	2585.46	29839.6	32249.7	5147.83	1881.63	508.85	8495.89	8221.96	164666	304056	3976.78	7162.37	2368.88
127	48	POST	783514	25512392	7.77516e+06	34859012	2221491	6.56169e+06	2.14162e+06	4838366	41580124	14169204	466201760	159205728	83078320	40118284	2.24686e+06	107930	31802.5	63179.5	25270728	143797	52390.1	717.56	212834	926.41	3458.57	359208	374.6	4308.11	2366663	18209	47613.4	143494	17002.4	11885.4	555.95	64290.3	14106.6	17294.1	4088.06	838.35	12043.7	9051.72	519621	885248	31140.1	6559.24	2228
130	49	POST	2.95187e+06	6.90972e+06	8159352	29592086	1178591	67742784	1.01437e+06	1.89817e+06	41468552	73295864	499728128	171386256	53490164	20083834	1.48568e+06	110899	20174.8	230154	29083654	185105	34765.3	1208.08	185428	2945.83	4643.14	260184	1786.81	2811.27	1.37204e+06	5104.25	21994.6	138553	16017.5	16821.9	0	29976	125217	2851.48	1849.82	254.19	13628.1	8088.09	202884	300519	1190.68	4037.2	695.86
133	50	POST	3.92259e+06	11238360	14858584	26491994	1.19175e+06	100647976	1.23082e+06	3.40277e+06	50549500	54015200	441591456	242697840	49082684	20176672	1.97766e+06	127240	65443.9	280868	20250512	416057	83246.6	1755.22	217911	4289.41	59776.2	212581	967.3	6518.75	2.87836e+06	6943.75	35731.6	159319	21629.2	84392.7	2349.57	33372.9	153376	586373	2019.8	870.24	8662.54	19136.6	149762	121142	697.64	1704.02	436.78
5	2	PRE	10207827	72758632	24844486	40091460	9559915	7.69816e+06	12803409	12790392	211494016	25015362	231833104	174850960	110814376	107941096	3.83087e+06	641182	34078.6	73826.9	7.70997e+06	720260	229565	2080.52	1.06792e+06	3368.55	5742.37	229274	5038.82	20650.7	7.40854e+06	57667.5	992949	560073	42039.3	43755.9	4894.42	177881	246944	7244.62	3426.43	979.48	20545.9	12504	931304	432219	58803.7	14191	7136.06
8	3	PRE	21540544	134843952	33394758	38016268	21404298	2.69725e+06	13428637	43259244	133578456	25368662	183618048	133290336	84186840	165467184	15572993	1934137	83383.2	105813	6.97871e+06	1.78649e+06	242810	1013.85	1.67469e+06	2817	9655.13	181535	12145	23408.2	8.09902e+06	143217	1.33371e+06	739019	76806.8	35323.4	2163.95	315372	270042	10312.3	11971.4	985.61	37641	178728	695218	2.65743e+06	29433.7	23032.2	9291.34
11	4	PRE	5.56113e+06	43140568	27241688	38834992	15328553	19178352	11958653	10055292	149323888	62847284	356220800	195257008	205329840	66823808	1.47142e+06	130034	81986.7	190958	8623891	375725	19875.2	2950.05	751835	653.96	2636.39	233354	4940.78	29066.7	8.1464e+06	32756.4	254933	519875	45270.1	23848.9	2707.69	90571.5	396559	12382.5	2607.94	1582.68	23636.2	224359	1.39291e+06	411994	18681	20627.8	6108.1
14	5	PRE	4.57091e+06	51825292	23917278	48042736	15743263	9554585	14658284	29758330	99996264	39368224	392311392	162158464	83184576	168697088	4.90184e+06	673179	29847.5	93767	10388756	657545	104292	1160.43	969510	8687.81	10221.5	315331	7076.24	9742.5	7.28459e+06	98476.2	480578	319840	36091.6	23626.7	11078.7	330958	1.23053e+06	15958.5	7080.67	1590.47	27158.7	22609.6	916326	2551731	160613	17896.5	9212.85
17	6	PRE	31243446	50870380	30262154	64647788	12078340	9783017	5.94811e+06	15054961	123313728	101067896	331060128	132612680	72459344	82348840	7375416	1.93127e+06	64678.3	64926.5	8.3312e+06	578126	52770.1	1298.93	630249	4841.96	7551.94	226442	20184.8	3241.65	3819132	38096.6	183418	278157	51133	25274.9	3314.77	111572	368591	5760.82	4143.34	1201.3	27948.5	234396	741059	349757	13710.5	25092.7	10518.1
21	8	PRE	7333302	73902424	28333942	58697836	17790910	7.74263e+06	16092387	38382944	53747616	7636476	68207912	72079352	58777252	126800768	4.15469e+06	790898	27147.6	78444.6	9064049	383384	560538	944.31	883469	7059.83	19694.5	312533	4267.37	9187.22	4.76039e+06	99234.8	445178	800395	42124.2	76031	2211.56	220372	287600	4114.45	5121.96	1779.81	48390.1	1.81704e+06	904226	1102962	278659	21269.1	5507.03
24	9	PRE	3888967	158014704	28547360	68018616	1.11737e+06	6.76468e+06	17790622	19458022	81077312	37205028	135232784	111253440	82146104	22828702	2.70365e+06	118805	82070	114211	8793792	1.41467e+06	72374.8	3530.31	681868	2120.59	29287.2	252168	1309.09	63829	12467805	19829.7	184571	1.55691e+06	29925.3	46817.1	8799.47	36092.1	551788	4160.73	2824.81	476.79	5349.51	6973.57	436881	178653	14635.9	8439.94	1498.52
26	10	PRE	19283064	78302168	43600676	66308112	12663156	12800961	9463472	14215296	74626552	50492828	207132688	191070256	88615864	127012256	11141222	1.20167e+06	87420.5	47241.1	8.06618e+06	1.08401e+06	224071	2362.25	1.07426e+06	8944.4	10531.9	216577	10533.9	14753	10207135	70338.9	509450	962494	77045.2	70100.5	7593.79	167669	515283	15054.8	9994.09	3342.24	22801.5	1.03385e+06	789678	1.37822e+06	25871.4	31790.7	8197.42
29	11	PRE	34899820	214542208	68069832	115348872	7609248	4855688	9306017	20467162	156473840	7.14054e+06	86134312	84083896	139014512	158762880	26573216	2.39493e+06	159418	36346.8	4.18478e+06	1.60535e+06	242026	4091.84	2219052	13593.9	18025	80579.2	8978.27	24001.7	11331721	333320	749272	1159044	62569.8	104707	10508	194212	143016	11881	29676.6	2292.7	13000.2	134289	650168	5595160	136111	16457.2	8869.78
32	12	PRE	8.03058e+06	58047296	17535632	56440308	12371053	2.57258e+06	10417248	17380012	126791432	7.43646e+06	75902480	89904736	92101640	108525768	4.15772e+06	400248	36579.8	72418.4	11423632	434905	45361.7	463.48	518139	2687.98	11896.2	396410	753.5	9785.08	2.10029e+06	25963.5	280486	741758	30243.6	65860.7	1982.3	159462	712320	5879.69	8507.97	1337.9	7615.88	1.8445e+06	871048	1.06157e+06	343178	16461.9	5617.61
35	13	PRE	11112283	82227848	37554364	18990318	18476232	2.43178e+06	10272131	13860416	157159744	19102520	234933968	117661896	96719960	85366728	2984270	527729	35915	81639.3	11979976	778631	520287	963.11	500390	2960.48	5309.96	406857	4721.55	17725.3	2.09988e+06	19290.5	351564	328859	21675.7	41502.7	1777.72	167996	634003	25435.7	11671.9	1155.82	43636.9	20086.8	781993	5.50207e+06	5619	98303.1	4542.82
39	15	PRE	26820472	151279632	42696360	63840108	13254608	8591173	11338464	19118858	132645592	43417364	382116352	172351536	173161712	79795192	19332280	815905	162396	69196.6	5750168	2.76026e+06	117906	1254.37	1.54189e+06	1864.75	25202	133927	17293.6	89535.3	11956549	303143	899158	1.35688e+06	46979.6	89144.6	51517.6	91784.8	210360	26460.1	3709.35	1187.11	44729.8	13428632	924528	930145	32455.7	17572.9	8409.4
43	17	PRE	20204314	75176536	29004800	33212118	17762998	6.09294e+06	12236157	9099094	79879256	49572816	237186704	158635184	164575216	113792568	5.0123e+06	556376	121005	66058.8	8.29098e+06	945052	75920.3	2336.89	748563	11745.5	24429.3	363070	31118.4	3987.74	7.20071e+06	89247.5	283735	1.4268e+06	27095.6	39740.5	2811.7	189444	192298	18881.8	4760.4	1781.52	28760.1	416234	677623	2457175	5289.64	45322.5	8480.65
46	18	PRE	14169827	80605664	35794916	11827389	22707488	7643120	7208736	24852112	141306496	16092199	287737984	87135784	106257120	133412384	4.10057e+06	1.92452e+06	52230.3	50579.1	9014429	1.11431e+06	123961	1019.35	634135	39143.8	16622.1	304886	18038.7	18521	3947553	262363	524230	558170	34560.8	68317.5	11006.2	200750	330087	6019.06	10630.2	2294.86	31169.2	433292	721919	3483744	15284.5	55523.6	9481.7
49	19	PRE	5.35241e+06	38319908	7.87748e+06	23600978	15883751	3837739	10224049	10261625	146820928	11845979	73034520	50564372	150323328	78827672	3.33472e+06	211193	20496.8	78980.9	9578984	273096	83355	786.39	662852	8657.56	4273.8	388639	423.46	4429.42	2812859	28770.7	109323	209700	27466.5	32185.2	0	121838	779274	4844.39	1627.93	2271.89	23214	401139	689042	1.54119e+06	10595.6	11410.6	5067.43
52	20	PRE	6.25402e+06	68114408	29636222	39200696	16297619	2.75833e+06	12606101	32080096	79506944	47062244	394258656	119820256	101525016	99423160	3.35547e+06	549267	28999.4	86916.3	9476065	324601	135395	299.9	853600	3208.16	6280.93	341552	2108.57	4731.03	5195218	43945.8	1.03513e+06	369211	32065.3	43484.5	269.09	238097	477307	23326.8	4740.93	2505.69	27333.4	592097	923819	370372	74916.8	19485	6489.53
55	21	PRE	10481891	58997524	19787914	27328746	7.60307e+06	1.64897e+06	9529803	20710334	64940288	5.02659e+06	48808692	41647648	62269872	72565160	5.06987e+06	640345	93941.5	75882.2	7.91986e+06	1.03378e+06	78090.1	1647.85	1.31648e+06	1895.5	9508.45	226822	7709.83	329.03	4247718	46052.4	348642	299012	41192.4	590361	1202.23	107583	401108	25682.8	1817.9	1284.43	13597.3	433688	515524	1.17046e+06	15729.4	13455.8	5627.12
58	22	PRE	1.95927e+06	26048122	13559793	28447614	24475142	3.15064e+06	10438357	5.00221e+06	144294832	37787968	188305232	103715560	75805912	61164832	587455	389185	22488.2	89857.9	13685799	232616	39017.3	723.05	120953	1240.85	4445.44	537380	3628.7	10596.8	1.87956e+06	17072.7	146995	124028	18773.5	43301.3	479.7	95435.9	784141	7189.59	215.23	849.45	22239.2	11376.7	700990	687148	28693.7	21349.6	2953.88
61	23	PRE	14164173	133493880	34643692	57228996	8.34695e+06	1.72555e+06	12450628	10035827	116508384	4742708	46709820	59124332	102716504	92507552	8415595	1.06681e+06	181122	47663.6	5.6013e+06	921776	271021	2544.71	1028281	3405.57	19182.9	227331	3962.67	27339.9	6.97485e+06	285048	542998	594923	49364	89561.8	2506.82	106589	400828	7883.15	2944.43	773.28	7277.1	15991.6	507934	1.3181e+06	34543.3	20499	5471.88
64	24	PRE	25047590	125705896	44143360	18624582	15358503	3.44851e+06	11524707	7.69324e+06	117816448	22323006	150422784	104557528	89495656	95495976	9246600	1.55059e+06	91077.6	45920.3	8254676	1.32539e+06	98073.2	2619.17	1.00617e+06	3893.31	18762.7	258734	10221.1	4429.91	7.8949e+06	60889.2	1.0011e+06	1.12077e+06	63580.5	67031.6	3125.43	164927	258944	6337.11	3795.21	35911.6	20477.8	113246	380792	3452454	13157.5	73477	8014.94
67	25	PRE	11873669	141900928	53833148	73559968	7.68439e+06	6.66203e+06	8681601	18870770	122579352	16497091	119104776	136061760	74509304	102939424	6.50571e+06	1239922	127458	62994.7	4.99807e+06	1.47845e+06	133062	3070.67	1.34984e+06	6017.6	22576.3	135683	5346.39	30865.2	11387836	47794.8	1.05596e+06	547374	85112.9	48030.3	13824.8	111111	209257	23126.3	3146.29	1797.67	12745.5	4107.99	581023	1.22772e+06	33400.7	8851.68	5182.71
70	26	PRE	5.45572e+06	48818672	16920932	56172176	8720376	1.66449e+06	8935667	12947751	102919288	13967000	64894400	62713984	91259240	55689760	4.0818e+06	461981	73673.1	55268.5	9972839	804996	197180	1036.31	738180	2037.02	8828.2	277068	4522.97	21547.6	3.12594e+06	56314.9	720829	511904	33277.2	50609.6	2412.52	96784.6	419091	16019.2	3929.18	665.89	9574.16	4134.04	525011	286660	9513.67	8760.35	4547.51
73	27	PRE	12953992	60076004	31762998	23108534	9389636	6856774	9630872	11973237	129961184	30390690	256751424	173110896	132676968	69628640	2.70849e+06	432761	50798.1	48369.7	7.5875e+06	354443	60382.1	1613.75	652301	2808.52	10502.1	180928	14469.5	5858.02	4.52933e+06	49868.4	682159	203806	26987	26188.9	1397.04	97516.9	507971	6569.84	1039.63	752.99	26803.6	92011.5	759149	1.19639e+06	17720.8	15448.4	4975.66
76	28	PRE	14297507	135845776	45376988	71199200	11165127	2090270	8548175	12627131	113299072	11132460	78899864	67963032	72110592	92784616	9594160	2247478	203030	40881.3	6.04011e+06	2.25377e+06	191685	5515.88	1001283	9151.07	9830.47	149011	14170.8	35900.6	5.62982e+06	47312.3	616341	602471	45326.8	43988.1	4518.83	114934	208666	14819.6	2599.45	1229.69	20825.5	16860.7	266232	1.27575e+06	29680.2	11938.8	5253.61
79	29	PRE	11330268	62915884	22210886	43667288	15642651	3.81325e+06	10816244	11578440	87448192	38138308	184369040	138961040	76969392	82242760	2.41408e+06	820509	40115.4	80892.5	8190572	571183	61148.4	2318.01	538378	7069.77	3565.49	263817	2169.83	2458.39	3183870	43544	248461	370190	42517.4	9198.76	311.02	111552	427527	4568.06	2645.1	1269.2	41964	1.36354e+06	432369	1.54705e+06	5694.18	13044.2	5097.23
82	30	PRE	21034080	131331496	34641212	63892716	10499004	1.75862e+06	5129960	18300698	68008504	8509560	153593488	80422480	61125396	79348640	30926802	3.52794e+06	155465	25586.6	3.35649e+06	975670	367458	1434.83	4.30708e+06	22393.9	19250.8	64559.7	3072.7	22950.8	5397944	260648	496647	576238	91691.9	110653	5340.83	129037	83984.1	8846.57	9321.29	1507.2	30096.5	30096.7	215827	1.68834e+06	203264	18902.1	11264
86	32	PRE	4502792	44771372	19455042	20021088	11417028	6.82674e+06	8574140	15610765	134146408	30282986	279957856	128417088	103871480	86217272	1.64942e+06	280809	15928.4	96312.1	9703837	261703	51987.8	1586.48	355116	4843.31	4285.79	259746	3797.95	13773.2	3.79414e+06	55453.5	140388	251224	18418	22686.8	5009.21	121102	514872	4252.95	4336.37	630.16	36721.2	13077.4	1.07082e+06	1.2237e+06	10317.9	11089.8	3913.55
89	33	PRE	19293332	35655476	26701374	76997176	1.10582e+06	37434804	337641	4.82026e+06	77615872	66535980	503307392	171717440	60183020	14867180	13396343	463606	109439	19693.1	3556056	351087	164376	3706.88	369950	1952.11	8678.87	95599.4	653.4	3840.45	4925635	20927.1	40220.5	314824	53210.1	38632.2	336.83	10528.6	60262.3	5353.31	17561	0	4548.49	2468.59	763357	229016	1495.92	3307.39	3378.94
92	34	PRE	5.2863e+06	32822198	14848859	35115736	19462236	30556866	7.57447e+06	28335178	95935064	23349880	787722688	165377216	87505992	98712512	2.43061e+06	643393	41053.6	108086	9275837	404977	72352.4	2022.76	481522	3508.64	5471.3	276858	2646.39	533.54	1575768	76301.8	114940	156844	28160.4	19474.5	7751.91	154217	519553	1066792	1669.26	924.48	42408.8	539872	925386	805534	71757.5	52052.7	7398.57
95	35	PRE	21346998	74520648	30266000	22247946	9349896	8613726	10253292	28486354	120238984	21494070	223412656	117537304	63219836	108759752	4.15684e+06	1.129e+06	85414.9	72620.6	6.35596e+06	922509	58540.3	1338.68	1712883	5934.37	27165	223295	1529.11	39816.7	5.37518e+06	32915.5	275987	1.38173e+06	74132.2	179237	3252.15	156084	388482	6986.81	4606.28	1086.67	8092.24	876703	570867	1.76279e+06	64161.3	16008	6139.05
98	36	PRE	5.45652e+06	57016020	19031838	41082924	2.87974e+06	2809482	11342487	13599644	85247520	31695246	196902768	109524600	86362560	21345442	1.13565e+06	213298	21494.9	49701.9	25600546	414624	44350.2	1904.22	554083	4662.52	8931.27	526925	798.93	23693.5	4.27414e+06	6222.92	203067	265405	19171.1	78286	9267.71	43308.3	48931.8	5424.12	1959.13	261.45	8724.43	3032.33	825568	142829	3795.1	5016.15	1397.01
100	37	PRE	3.20244e+06	40390672	22480686	21390890	11945876	34663764	11928296	24930822	50110288	39686020	451888800	153394480	59685564	125664896	1.07098e+06	626461	53801	100078	29080214	462465	21816.3	1111.42	442006	3219.28	3133.3	220551	4025.76	12062.9	2.06899e+06	23523	426773	169346	21381.6	9593	939.59	299456	14731.9	5635.85	1191.78	973.54	32195.4	19485.4	816911	1.08037e+06	3967.22	34002.4	4411.88
103	38	PRE	12154048	145039344	81044120	31749478	17474566	7.9581e+06	11060735	7.55463e+06	82282152	41392516	416331936	125798856	70244136	78654872	5.63066e+06	1.22872e+06	61372.6	70797.5	17870154	572389	42928.3	1190.29	652195	902.06	5995.89	159089	8081.73	1552.67	4491125	55309.6	200476	167244	46170.2	21829.3	1727.78	163987	13757.4	2175.22	1517.88	26521.5	20306.7	22572.9	833126	672974	27972	28441.2	5883.8
107	40	PRE	7.80629e+06	45781372	19564462	52037292	7806284	11499115	7.67153e+06	13144265	79332824	45075028	623152960	172545216	122091328	66601052	5.73688e+06	305637	30558.1	81442.7	20533030	414476	84411.8	1114.38	503093	2721.2	2667.26	175009	4641.63	1746.84	3.6553e+06	32737.7	174429	301324	37722.4	48367	10051.4	106903	12132	7950.05	2911.6	1670	34870.9	156165	673381	728854	7824.57	9066.36	5989.02
110	41	PRE	25486698	110856856	32987074	79438952	9904041	1.66415e+06	5.8363e+06	8095540	65748240	19629142	58425660	62091232	105785792	90031560	37837964	3.50299e+06	166711	37675.9	7.07346e+06	811991	390069	2272.39	1.72079e+06	6441.96	32368	73583.8	20424	14168.6	9645589	377494	1.75648e+06	513676	60421.2	40446.4	4541.91	91480.5	34674.7	2065.22	5390.37	6924.53	27369.6	5330.62	425174	3625021	63355.8	19178.8	8128.36
113	42	PRE	7.35148e+06	54487084	18473320	45087164	13152512	3.55108e+06	11108023	9971005	132414136	27572946	215496400	131744256	107712536	77732912	3.18645e+06	172190	47659	67769.1	24176504	687987	65077.2	1618.62	504586	1250.01	2258	217059	1943.46	13364.2	2.25544e+06	44556.3	280100	308497	13346.5	72737.9	2990.69	134996	20886.2	24822.9	951.34	411.75	17648.2	37433.2	805998	356740	11666.7	13194	4558.63
116	43	PRE	19672014	226734704	190949360	53199308	8.3417e+06	7.56821e+06	9196497	8430392	131613760	18776570	212779904	96722184	90124824	71569096	13242301	1.62106e+06	69740.7	42803.4	13701745	374484	25609.9	1480.75	803207	11960.6	18394.9	153691	11496.4	24724.5	9451441	184140	350022	338429	51371	67797.6	6291.9	82247.6	28044.7	23608.6	2022.91	1078.86	31701.4	168208	669458	680147	10416.5	19975	5850.9
120	45	PRE	5.33923e+06	40466828	10771527	39611064	14447501	2329530	10180831	13490269	177938608	25115018	171631312	108439640	79643696	109799576	816759	502673	18967.1	82634.2	28415872	302079	27720.8	1109.62	327609	3910.97	2791.35	432268	2447.8	47641.9	1.75813e+06	14313.2	87927	192947	23612.4	11666.9	7288.61	211837	48798.8	16226.8	4423.95	20156.5	28444	8789.31	501513	1404063	9941.28	17723.6	4583.14
122	46	PRE	12837609	72709336	23972144	89939456	13736392	12518852	7424668	13014797	91178312	81753760	349367328	106215352	62576852	84397208	12186649	1649220	110862	34408.1	18638442	1615691	258256	2908.81	956714	21403.2	15909.2	159706	15931.4	2722.75	4.38882e+06	55149.1	298476	282618	77691.9	19296.2	7681.23	103893	46034.7	7565.94	4274	1187.38	16640.8	71576.5	385045	1.46343e+06	35107.8	21447.7	7996.15
126	48	PRE	10398927	110040616	37538452	65941120	9640848	3294010	10051648	16047149	104072120	17554098	240731248	109368936	73205384	117455816	3.06874e+06	1.3265e+06	47725.5	41888.6	16699533	475423	75769	1595.51	1142996	1305.22	22158.5	129565	4308.47	4903.71	7.38265e+06	100327	371415	651372	58773.1	147656	3914.96	202939	27699.3	24632.3	9795.71	1680.92	7487.95	7417.92	1.10941e+06	4.2957e+06	353482	16621.5	4333.41
129	49	PRE	24516832	84800632	24192488	57644260	15256663	1.675e+06	9172313	11151309	68717464	8810481	101143072	58455264	119304424	113646488	4371868	1.6135e+06	54830	155148	21339646	900196	114747	1718.97	1.65811e+06	11452.7	4564	185400	11216.2	12322.2	4.86768e+06	116140	426059	1049974	35216	45756.9	2156.94	202522	134510	2278.05	4123.88	1398.84	16419.2	271488	309780	1.53931e+06	18218.4	12735.9	4826.02
132	50	PRE	17944914	107433056	48037172	38446524	13232388	6.3146e+06	11320951	35514324	323465888	15667003	151732736	179180016	86283704	121365344	5163994	958842	224495	321434	14656795	1.50415e+06	143599	1495.92	1.38231e+06	11663.2	23861.2	152976	1579.95	18967	8160676	65858.1	502260	1.0988e+06	45518.5	58298.7	4978.96	180866	156068	16280.3	10671.7	10596.2	18932	636386	446050	891262	9428.63	13551	4477.22
[truncated: 140 more columns]
